# Supplementary material for: Equal Z standard-setting method to estimate the minimum number of panelists for a medical school’s objective structured clinical examination in Taiwan: a simulation study
Source: J Educ Eval Health Prof. 2022 Oct 17;19:27. doi: 10.3352/jeehp.2022.19.27 (PMC9764018; doi:10.3352/jeehp.2022.19.27)
Supplement: Supplementary file 1 [file jeehp-19-27-dataset1.xls]

## Sheet: Sheet1
Dataset 1. Panelist's primary data.
Highest Fail mark (number of correct responses)
Participant	St.1	St.2	St.3	St.4	St.5	St.6	St.7	St.8	St.9	St.10	St.11	St.12
1	6	16	18	14	13	14	12	14	10	11	11	15
2	10	10	8	12	10	12	12	12	16	12	10	8
3	6	12	11	10	9	8	9	8	15	10	8	10
4	6	12	14	14	12	12	12	12	10	14	12	12
5	10	18	17	11	12	18	13	13	14	16	11	12
6	7	20	24	19	17	20	15	16	16	16	15	17
7	9	23	19	16	11	13	14	15	14	12	12	11
8	9	14	16	15	14	12	12	14	15	13	13	12
9	7	16	20	12	10	14	12	17	15	11	12	8
10	5	10	10	7	9	14	12	10	7	10	9	8
11	8	12	12	15	8	8	8	8	10	7	7	9
12	10	16	18	13	11	12	10	13	13	12	12	9
13	12	13	13	10	10	15	12	13	13	13	10	9
14	12	15	18	15	13	19	12	15	15	17	14	14
15	10	12	12	10	10	12	12	10	14	10	10	10
16	8	15	16	10	7	12	8	10	10	10	8	8
17	10	15	12	12	10	12	10	10	12	10	10	11
18	9	14	15	14	13	14	10	13	13	14	13	12
19	12	18	20	16	15	22	14	18	18	20	14	14
20	6	18	14	18	6	14	7	10	12	10	14	16
21	7	19	15	10	10	10	7	11	8	11	11	10
22	10	11	12	10	10	11	11	11	11	8	9	9
23	7	12	11	11	11	15	12	10	8	11	8	9
24	10	13	13	14	12	12	12	13	12	16	12	11
25	11	19	15	13	12	12	10	11	15	12	12	13
26	8	16	16	14	13	7	12	18	13	18	13	16
27	12	17	20	13	13	19	16	20	18	18	14	12
28	12	16	16	17	16	14	14	17	16	15	16	16
29	7	10	15	15	14	7	6	8	9	7	8	11
30	14	24	23	16	14	22	18	20	18	18	14	14
31	8	10	15		12	11	10	12	12	10	14	9
Lowest Pass mark (number of correct responses)
Participant	St.1	St.2	St.3	St.4	St.5	St.6	St.7	St.8	St.9	St.10	St.11	St.12
1	10	22	22	16	15	17	15	16	14	13	12	16
2	12	18	20	14	14	18	16	20	20	18	14	10
3	12	20	21	17	15	19	16	18	20	18	16	16
4	12	20	18	16	18	18	16	17	18	20	18	16
5	14	23	20	13	16	24	16	17	18	20	13	14
6	17	24	27	20	18	25	17	18	19	18	18	18
7	16	26	25	18	17	25	20	22	22	20	16	17
8	12	18	19	16	15	18	16	17	23	16	14	14
9	16	20	26	18	18	19	19	21	19	20	16	16
10	10	18	16	14	13	18	14	16	17	14	14	12
11	11	18	17	16	10	10	12	12	14	9	8	11
12	11	18	20	14	12	13	11	15	15	14	13	10
13	16	20	18	13	11	16	13	16	19	15	11	10
14	16	23	21	18	15	23	16	19	19	20	16	16
15	14	18	20	15	15	20	16	15	18	16	15	15
16	12	19	22	14	11	20	12	14	16	14	12	14
17	14	21	18	16	15	18	14	12	14	12	14	12
18	12	18	17	16	15	18	14	15	15	16	15	16
19	16	22	24	18	18	24	17	20	20	22	17	16
20	11	24	23	19	13	20	14	21	18	17	16	18
21	15	23	22	13	13	14	12	15	19	16	14	13
22	12	13	13	12	12	12	12	12	12	10	10	11
23	9	14	13	13	13	16	14	12	9	12	9	10
24	12	18	17	16	16	18	18	19	18	20	14	14
25	13	20	17	14	13	16	13	14	18	13	13	14
26	12	22	20	15	16	14	20	21	23	22	16	18
27	15	24	24	17	16	22	20	24	23	23	18	17
28	14	20	21	18	17	15	17	21	19	19	17	18
29	10	21	21	17	16	16	12	14	15	14	11	16
30	16	28	26	18	18	26	20	22	22	20	16	16
31	10	15	18	16	15	15	13	16	15	12	16	12
